# Supplementary material for: Quantity and Configuration of Available Elephant Habitat and Related Conservation Concerns in the Lower Kinabatangan Floodplain of Sabah, Malaysia
Source: PLoS One. 2012 Oct 5;7(10):e44601. doi: 10.1371/journal.pone.0044601 (PMC3465313; doi:10.1371/journal.pone.0044601)
Supplement: Table S1 — Weights given to the expert opinion-based model (model 1) and the 21 alternative models (models 2–22). (XLSX) [file pone.0044601.s001.xlsx]

## Sheet: Sheet1
Table S1. Weights given to the expert opinion-based model (model 1) and the 21 alternative models (models 2-22).
		Expert Opinion-based Model	Alternative Models
Factor	Class	1	2	3	4	5	6	7	8	9	10	11	12	13	14	15	16	17	18	19	20	21	22
Land Cover	Primary forest	86 (min: 50, max: 100, SD±15.3)	86	86	86	86	86	86	86	86	86	86	86	86	86	86	86	86	86	86	86	86	86
	Logged over forest	96 (min: 80, max: 100, SD±6.7)	96	96	96	96	96	96	96	96	96	96	96	96	96	96	96	96	96	96	96	96	96
	Small scale agriculture	75 (min: 50, max: 100, SD±17.6)	75	75	60	60	75	75	75	75	75	70	70	70	75	70	70	70	50	50	50	50	50
	Human settlement	6 (min: 0, max: 20, SD±5.4)	6	6	0	6	6	2	6	20	6	6	6	6	6	6	6	6	6	6	6	6	6
	Oxbow lake	31 (min: 5, max: 90, SD±28.2)	31	31	31	31	31	31	31	31	31	40	40	40	31	40	40	40	40	40	40	40	40
	Oil palm plantation	85 (min: 50, max: 100, SD±15.1)	0	0	40	10	0	40	85	80	85	50	50	10	85	50	50	50	50	50	85	85	85
	Highway	2 (min: 0, max: 10, SD±2.8)	2	2	2	2	2	2	2	20	2	2	2	2	2	2	2	2	2	2	2	2	2
	Major road	28 (min: 0, max: 85, SD±24.4)	28	28	50	28	28	28	28	28	28	28	28	28	28	28	28	28	28	28	28	28	28
	Kinabatangan river	28 (min: 0, max: 90, SD±30.8)	28	31	50	40	31	40	28	50	28	60	60	60	28	60	96	96	95	80	90	90	90
	Limestone outcropping	12 (min: 0, max: 50, SD±13.5)	12	12	12	12	12	12	12	12	12	12	12	12	12	12	12	12	12	12	12	12	12
	Mangrove habitat	7 (min: 0, max: 20, SD±6.3)	7	7	7	7	7	7	7	7	7	10	10	10	7	10	10	10	10	10	10	10	10
	Riparian habitat	97 (min: 90, max: 100, SD±3.7)	97	100	100	100	100	100	97	97	97	100	100	100	97	100	100	100	100	100	100	100	100
	Graveyard	8 (min: 0, max: 20, SD±5.8)	8	8	8	8	8	8	8	8	8	20	20	20	8	20	20	20	20	20	20	20	20
	Harbor	0 (min: 0, max: 0, SD±0.0)	0	0	0	0	0	0	0	0	0	0	0	0	0	0	0	0	0	0	0	0	0
	Island (in harbor)	0 (min: 0, max: 0, SD±0.0)	0	0	0	0	0	0	0	0	0	0	0	0	0	0	0	0	0	0	0	0	0
Linear Barriers	Small river	86 (min: 75, max: 95, SD±6.5)	86	60	60	50	50	50	86	60	86	65	65	50	86	65	65	65	65	65	65	65	65
	Trench	43 (min: 15, max: 70, SD±20.6)	42	40	30	10	30	30	43	50	43	40	40	30	43	25	40	40	25	25	80	25	25
	Wildlife bridge	100 (min: 100, max: 100, SD±0.0)	100	100	100	100	100	100	100	100	100	100	100	100	100	40	100	100	100	100	100	100	100
	Electric fence	22 (min: 1, max: 60, SD±17.2)	0	10	0	0	5	10	22	45	22	25	25	5	22	100	25	25	20	20	20	20	20
	Not a barrier	100 (min: 100, max: 100, SD±0.0)	100	100	100	100	100	100	100	100	100	100	100	100	100	100	100	100	100	100	100	100	100
Swamps	Sapi swamp	22 (min: 3, max: 50, SD±16.7)	22	22	22	22	40	22	22	50	22	40	40	22	22	40	40	40	40	40	40	40	40
	Kilas swamp	22 (min: 3, max: 50, SD±16.7)	22	22	22	22	40	22	22	50	22	40	40	22	22	40	40	40	40	40	40	40	40
	Mixed shrub swamp	22 (min: 3, max: 50, SD±16.7)	22	22	22	22	40	22	22	50	22	40	40	22	22	40	40	40	40	40	40	40	40
	Not a swamp	100 (min: 100, max: 100, SD±0.0)	100	100	100	100	100	100	100	100	100	100	100	100	100	100	100	100	100	100	100	100	100
Level of Forest Protection	Lower Kinabatangan Wildlife Sactuary	90 (min: 80, max: 100, SD±6.6)	90	100	100	100	100	90	90	90	90	100	100	100	90	100	100	n/a	n/a	n/a	n/a	n/a	n/a
	Forest Reserve Level I or VI	83 (min: 50, max: 100, SD±15.4)	83	95	95	95	95	83	83	83	83	95	95	95	83	95	95	n/a	n/a	n/a	n/a	n/a	n/a
	Forest Reserve Level V	79 (min: 50, max: 93, SD±12.9)	79	85	85	85	85	79	79	79	79	85	85	85	79	85	85	n/a	n/a	n/a	n/a	n/a	n/a
	No Protection (non-forest)	33 (min: 10, max: 90, SD±26.3)	33	25	25	25	25	33	33	33	33	50	50	25	33	50	50	n/a	n/a	n/a	n/a	n/a	n/a
	No Protection (forest)	33 (min: 10, max: 90, SD±26.3)	33	25	25	25	25	33	33	33	33	50	50	25	33	50	50	n/a	n/a	n/a	n/a	n/a	n/a
